# Supplementary material for: Clinical Implications of Circulating Tumor Cells in Patients with Esophageal Squamous Cell Carcinoma: Cancer-Draining Blood Versus Peripheral Blood
Source: Cancers (Basel). 2024 Aug 22;16(16):2921. doi: 10.3390/cancers16162921 (PMC11352898; doi:10.3390/cancers16162921)
Supplement: Supplementary file 1 [file cancers-16-02921-s001.zip]

Archive with 1 entries (1 files):
- cancers-3149300-supplementary.pdf
